# Supplementary material for: Evolutionary history of adenomas to colorectal cancer in FAP families
Source: Front Genet. 2024 Jul 3;15:1391851. doi: 10.3389/fgene.2024.1391851 (PMC11252899; doi:10.3389/fgene.2024.1391851)
Supplement: Supplementary file 1 [file DataSheet1.ZIP]

Archive with 27 entries (27 files):
- Somatic/18R10487.xls
- Somatic/18R10488.xls
- Somatic/18R10489.xls
- Somatic/18R10492.xls
- Somatic/18R10493.xls
- Somatic/18R10494.xls
- Somatic/18R12363.xls
- Somatic/18R12365.xls
- Somatic/19R03641.xls
- Somatic/19R03642.xls
- Somatic/19R03643.xls
- Somatic/19R03644.xls
- Somatic/2015-10225A1.xls
- Somatic/2015-10225A4.xls
- Somatic/2015-10225C1.xls
- Somatic/2016-04836A1.xls
- Somatic/2016-04836C1.xls
- Somatic/2016-04836C2.xls
- Somatic/2016-06640A1.xls
- Somatic/2016-06640B1.xls
- Somatic/2017-2279A1.xls
- Somatic/2017-2279B2.xls
- Somatic/2017-2279B4.xls
- Somatic/2018-05846A1.xls
- Somatic/2018-05846B1.xls
- Somatic/2018-12236A1.xls
- Somatic/2018-12236B1.xls
