# Supplementary material for: Evolutionary history of adenomas to colorectal cancer in FAP families
Source: Front Genet. 2024 Jul 3;15:1391851. doi: 10.3389/fgene.2024.1391851 (PMC11252899; doi:10.3389/fgene.2024.1391851)
Supplement: Supplementary file 1 [file DataSheet1.ZIP › Somatic/18R12363.xls]

## Sheet: SNVIndel
Hugo_Symbol	Chromosome	Start_Position	End_Position	Variant_Classification	Variant_Type	Reference_Allele	Tumor_Seq_Allele2	HGVSc	HGVSp_Short	Transcript_ID	Exon_Number	vaf	t_depth	t_alt_count	n_depth	n_alt_count	Tag
KMT2C	7	151927025	151927025	Missense_Mutation	SNP	A	G	c.2959T>C	p.Y987H	ENST00000262189	18/59	0.2381	21	5	92	2	ADX448
SLC35G5	8	11188922	11188922	Missense_Mutation	SNP	T	C	c.307T>C	p.W103R	ENST00000382435	1/1	0.2059	34	7	243	6	NA
MUC6	11	1017417	1017417	Missense_Mutation	SNP	G	A	c.5384C>T	p.T1795I	ENST00000421673	31/33	0.2069	29	6	1385	31	NA
WDR24	16	739444	739444	Missense_Mutation	SNP	C	T	c.197G>A	p.R66H	ENST00000293883	1/9	0.1818	22	4	199	0	NA
ANO8	19	17444253	17444253	Missense_Mutation	SNP	A	G	c.328T>C	p.F110L	ENST00000159087	3/18	0.2	20	4	78	0	NA
